# Supplementary material for: Antioxidant, anti-prostate cancer potential, and phytochemical composition of the ethyl acetate stem bark extract of Boascia coriacea (Pax.)
Source: PLoS One. 2024 Dec 2;19(12):e0309258. doi: 10.1371/journal.pone.0309258 (PMC11611185; doi:10.1371/journal.pone.0309258)
Supplement: S1 File — (XLSX) [file pone.0309258.s001.xlsx]

## Sheet: B. Coriacea
	One-Way Analysis of Variance: DPPH RadicAL Scavenging Activity of the ethyl acetate stem bark extract of B. coriacea
	Number of families	1
	Number of comparisons per family	15
	Alpha	0.001
	Tukey's multiple comparisons test	Mean Diff.	99.90% CI of diff.	Below threshold?	Summary	Adjusted P Value
	1000 (µg/ml) vs. 100 (µg/ml)	23.25	17.99 to 28.51	Yes	****	<0.0001	A-B
	1000 (µg/ml) vs. 10 (µg/ml)	28.39	23.14 to 33.65	Yes	****	<0.0001	A-C
	1000 (µg/ml) vs. 1 (µg/ml)	29.29	24.03 to 34.54	Yes	****	<0.0001	A-D
	1000 (µg/ml) vs. 0.1 (µg/ml)	29.57	24.32 to 34.83	Yes	****	<0.0001	A-E
	1000 (µg/ml) vs. 0.01 (µg/ml)	30.4	25.15 to 35.66	Yes	****	<0.0001	A-F
	100 (µg/ml) vs. 10 (µg/ml)	5.145	-0.1107 to 10.40	No	**	0.0012	B-C
	100 (µg/ml) vs. 1 (µg/ml)	6.036	0.7805 to 11.29	Yes	***	0.0003	B-D
	100 (µg/ml) vs. 0.1 (µg/ml)	6.322	1.066 to 11.58	Yes	***	0.0002	B-E
	100 (µg/ml) vs. 0.01 (µg/ml)	7.155	1.899 to 12.41	Yes	****	<0.0001	B-F
	10 (µg/ml) vs. 1 (µg/ml)	0.8912	-4.365 to 6.147	No	ns	0.9176	C-D
	10 (µg/ml) vs. 0.1 (µg/ml)	1.176	-4.079 to 6.432	No	ns	0.7869	C-E
	10 (µg/ml) vs. 0.01 (µg/ml)	2.01	-3.246 to 7.266	No	ns	0.3059	C-F
	1 (µg/ml) vs. 0.1 (µg/ml)	0.2853	-4.971 to 5.541	No	ns	0.9995	D-E
	1 (µg/ml) vs. 0.01 (µg/ml)	1.118	-4.138 to 6.374	No	ns	0.8181	D-F
	0.1 (µg/ml) vs. 0.01 (µg/ml)	0.8331	-4.423 to 6.089	No	ns	0.9363	E-F
	Test details	Mean 1	Mean 2	Mean Diff.	SE of diff.	n1	n2	q	DF
	1000 (µg/ml) vs. 100 (µg/ml)	92.81	69.56	23.25	0.9146	3	3	35.95	12
	1000 (µg/ml) vs. 10 (µg/ml)	92.81	64.41	28.39	0.9146	3	3	43.91	12
	1000 (µg/ml) vs. 1 (µg/ml)	92.81	63.52	29.29	0.9146	3	3	45.28	12
	1000 (µg/ml) vs. 0.1 (µg/ml)	92.81	63.24	29.57	0.9146	3	3	45.73	12
	1000 (µg/ml) vs. 0.01 (µg/ml)	92.81	62.4	30.4	0.9146	3	3	47.01	12
	100 (µg/ml) vs. 10 (µg/ml)	69.56	64.41	5.145	0.9146	3	3	7.956	12
	100 (µg/ml) vs. 1 (µg/ml)	69.56	63.52	6.036	0.9146	3	3	9.334	12
	100 (µg/ml) vs. 0.1 (µg/ml)	69.56	63.24	6.322	0.9146	3	3	9.775	12
	100 (µg/ml) vs. 0.01 (µg/ml)	69.56	62.4	7.155	0.9146	3	3	11.06	12
	10 (µg/ml) vs. 1 (µg/ml)	64.41	63.52	0.8912	0.9146	3	3	1.378	12
	10 (µg/ml) vs. 0.1 (µg/ml)	64.41	63.24	1.176	0.9146	3	3	1.819	12
	10 (µg/ml) vs. 0.01 (µg/ml)	64.41	62.4	2.01	0.9146	3	3	3.107	12
	1 (µg/ml) vs. 0.1 (µg/ml)	63.52	63.24	0.2853	0.9146	3	3	0.4411	12
	1 (µg/ml) vs. 0.01 (µg/ml)	63.52	62.4	1.118	0.9146	3	3	1.729	12
	0.1 (µg/ml) vs. 0.01 (µg/ml)	63.24	62.4	0.8331	0.9146	3	3	1.288	12
	Compact letter display
	1000 (µg/ml)	A
	100 (µg/ml)	B
	10 (µg/ml)	B C
	1 (µg/ml)	C
	0.1 (µg/ml)	C
	0.01 (µg/ml)	C

## Sheet: L-ascorbicacid
		One-Way Analysis of Variance: DPPH Radical Scavenging Activity of L-Ascorbic acid
	Number of families	1
	Number of comparisons per family	15
	Alpha	0.001
	Tukey's multiple comparisons test	Mean Diff.	99.90% CI of diff.	Below threshold?	Summary	Adjusted P Value
	0.01 µg/ml vs. 0.1 µg/ml	-12.59	-16.23 to -8.954	Yes	****	<0.0001	A-B
	0.01 µg/ml vs. 1 µg/ml	-24.14	-27.77 to -20.50	Yes	****	<0.0001	A-C
	0.01 µg/ml vs. 10 µg/ml	-39.82	-43.46 to -36.18	Yes	****	<0.0001	A-D
	0.01 µg/ml vs. 100 µg/ml	-58.57	-62.21 to -54.94	Yes	****	<0.0001	A-E
	0.01 µg/ml vs. 1000 µg/ml	-63.16	-66.80 to -59.52	Yes	****	<0.0001	A-F
	0.1 µg/ml vs. 1 µg/ml	-11.55	-15.18 to -7.908	Yes	****	<0.0001	B-C
	0.1 µg/ml vs. 10 µg/ml	-27.23	-30.86 to -23.59	Yes	****	<0.0001	B-D
	0.1 µg/ml vs. 100 µg/ml	-45.98	-49.62 to -42.35	Yes	****	<0.0001	B-E
	0.1 µg/ml vs. 1000 µg/ml	-50.57	-54.21 to -46.93	Yes	****	<0.0001	B-F
	1 µg/ml vs. 10 µg/ml	-15.68	-19.32 to -12.05	Yes	****	<0.0001	C-D
	1 µg/ml vs. 100 µg/ml	-34.44	-38.07 to -30.80	Yes	****	<0.0001	C-E
	1 µg/ml vs. 1000 µg/ml	-39.02	-42.66 to -35.39	Yes	****	<0.0001	C-F
	10 µg/ml vs. 100 µg/ml	-18.75	-22.39 to -15.12	Yes	****	<0.0001	D-E
	10 µg/ml vs. 1000 µg/ml	-23.34	-26.98 to -19.70	Yes	****	<0.0001	D-F
	100 µg/ml vs. 1000 µg/ml	-4.587	-8.224 to -0.9499	Yes	***	0.0001	E-F
	Test details	Mean 1	Mean 2	Mean Diff.	SE of diff.	n1	n2	q	DF
	0.01 µg/ml vs. 0.1 µg/ml	35.72	48.31	-12.59	0.6329	3	3	28.13	12
	0.01 µg/ml vs. 1 µg/ml	35.72	59.85	-24.14	0.6329	3	3	53.93	12
	0.01 µg/ml vs. 10 µg/ml	35.72	75.54	-39.82	0.6329	3	3	88.98	12
	0.01 µg/ml vs. 100 µg/ml	35.72	94.29	-58.57	0.6329	3	3	130.9	12
	0.01 µg/ml vs. 1000 µg/ml	35.72	98.88	-63.16	0.6329	3	3	141.1	12
	0.1 µg/ml vs. 1 µg/ml	48.31	59.85	-11.55	0.6329	3	3	25.8	12
	0.1 µg/ml vs. 10 µg/ml	48.31	75.54	-27.23	0.6329	3	3	60.84	12
	0.1 µg/ml vs. 100 µg/ml	48.31	94.29	-45.98	0.6329	3	3	102.7	12
	0.1 µg/ml vs. 1000 µg/ml	48.31	98.88	-50.57	0.6329	3	3	113	12
	1 µg/ml vs. 10 µg/ml	59.85	75.54	-15.68	0.6329	3	3	35.04	12
	1 µg/ml vs. 100 µg/ml	59.85	94.29	-34.44	0.6329	3	3	76.95	12
	1 µg/ml vs. 1000 µg/ml	59.85	98.88	-39.02	0.6329	3	3	87.2	12
	10 µg/ml vs. 100 µg/ml	75.54	94.29	-18.75	0.6329	3	3	41.91	12
	10 µg/ml vs. 1000 µg/ml	75.54	98.88	-23.34	0.6329	3	3	52.16	12
	100 µg/ml vs. 1000 µg/ml	94.29	98.88	-4.587	0.6329	3	3	10.25	12
	Compact letter display
	1000 µg/ml	A
	100 µg/ml	B
	10 µg/ml	C
	1 µg/ml	D
	0.1 µg/ml	E
	0.01 µg/ml	F

## Sheet: unpaired t-test statistics
	Summary Data
Concentration (μg/ml)	% RSA of BC-EtOAC (Mean)	SD			% RSA of L-ASA (Mean)	SD
0.01	62.4	1.4			35.72	1.11
0.1	63.24	1.49			48.31	0.85
1	63.52	1.43			59.85	1.13
10	64.41	0.41			75.74	0.6
100	69.56	0.73			94.29	0.11
1000	92.81	0.11			98.88	0.03
	Table Analyzed	DPPH- RSA- Extract Vs L-ASA
	Column B	L-ascorbic acid- 0.01 μg/ml
	vs.	vs.
	Column A	B- coriacea- 0.01 μg/ml
	Unpaired t test
	P value	<0.0001
	P value summary	****
	Significantly different (P < 0.01)?	Yes
	One- or two-tailed P value?	Two-tailed
	t, df	t=25.84, df=4
	How big is the difference?
	Mean of column A	62.4
	Mean of column B	35.72
	Difference between means (B - A) ± SEM	-26.69 ± 1.033
	99% confidence interval	-31.44 to -21.93
	R squared (eta squared)	0.994
	F test to compare variances
	F, DFn, Dfd	1.581, 2, 2
	P value	0.7748
	P value summary	ns
	Significantly different (P < 0.01)?	No
	Data analyzed
	Sample size, column A	3
	Sample size, column B	3
	Table Analyzed	DPPH RSA- Extract vs L-ASA
	Column B	L-ascorbic acid- 0.1 μg/ml
	vs.	vs.
	Column A	B- coriacea- 0.1 μg/ml
	Unpaired t test
	P value	0.0001
	P value summary	***
	Significantly different (P < 0.01)?	Yes
	One- or two-tailed P value?	Two-tailed
	t, df	t=15.07, df=4
	How big is the difference?
	Mean of column A	63.24
	Mean of column B	48.31
	Difference between means (B - A) ± SEM	-14.93 ± 0.9904
	99% confidence interval	-19.49 to -10.37
	R squared (eta squared)	0.9827
	F test to compare variances
	F, DFn, Dfd	3.099, 2, 2
	P value	0.4879
	P value summary	ns
	Significantly different (P < 0.01)?	No
	Data analyzed
	Sample size, column A	3
	Sample size, column B	3
	Table Analyzed	DPPH RSA- Extract vs L-ASA
	Column B	L-ascorbic acid- 1 μg/ml
	vs.	vs.
	Column A	B- coriacea- 1 μg/ml
	Unpaired t test
	P value	0.0252
	P value summary	*
	Significantly different (P < 0.01)?	No
	One- or two-tailed P value?	Two-tailed
	t, df	t=3.488, df=4
	How big is the difference?
	Mean of column A	63.52
	Mean of column B	59.85
	Difference between means (B - A) ± SEM	-3.667 ± 1.052
	99% confidence interval	-8.509 to 1.174
	R squared (eta squared)	0.7525
	F test to compare variances
	F, DFn, Dfd	1.612, 2, 2
	P value	0.7658
	P value summary	ns
	Significantly different (P < 0.01)?	No
	Data analyzed
	Sample size, column A	3
	Sample size, column B	3
	Table Analyzed	DPPH RSA- Extract vs L-ASA
	Column B	L-ascorbic acid- 10 μg/ml
	vs.	vs.
	Column A	B- coriacea- 10 μg/ml
	Unpaired t test
	P value	<0.0001
	P value summary	****
	Significantly different (P < 0.01)?	Yes
	One- or two-tailed P value?	Two-tailed
	t, df	t=18.22, df=4
	How big is the difference?
	Mean of column A	64.41
	Mean of column B	75.54
	Difference between means (B - A) ± SEM	11.12 ± 0.6104
	99% confidence interval	8.314 to 13.93
	R squared (eta squared)	0.9881
	F test to compare variances
	F, DFn, Dfd	2.078, 2, 2
	P value	0.6499
	P value summary	ns
	Significantly different (P < 0.01)?	No
	Data analyzed
	Sample size, column A	3
	Sample size, column B	3
	Table Analyzed	DPPH RSA- Extract vs L-ASA
	Column B	L-ascorbic acid- 100 μg/ml
	vs.	vs.
	Column A	B- coriacea- 100 μg/ml
	Unpaired t test
	P value	<0.0001
	P value summary	****
	Significantly different (P < 0.01)?	Yes
	One- or two-tailed P value?	Two-tailed
	t, df	t=58.13, df=4
	How big is the difference?
	Mean of column A	69.56
	Mean of column B	94.29
	Difference between means (B - A) ± SEM	24.73 ± 0.4255
	99% confidence interval	22.77 to 26.69
	R squared (eta squared)	0.9988
	F test to compare variances
	F, DFn, Dfd	40.78, 2, 2
	P value	0.0479
	P value summary	*
	Significantly different (P < 0.01)?	No
	Data analyzed
	Sample size, column A	3
	Sample size, column B	3
	Table Analyzed	DPPH RSA- Extract vs L-ASA
	Column B	L-ascorbic acid- 1000 μg/ml
	vs.	vs.
	Column A	B- coriacea- 1000 μg/ml
	Unpaired t test
	P value	<0.0001
	P value summary	****
	Significantly different (P < 0.01)?	Yes
	One- or two-tailed P value?	Two-tailed
	t, df	t=95.44, df=4
	How big is the difference?
	Mean of column A	92.81
	Mean of column B	98.88
	Difference between means (B - A) ± SEM	6.071 ± 0.06361
	99% confidence interval	5.778 to 6.364
	R squared (eta squared)	0.9996
	F test to compare variances
	F, DFn, Dfd	11.62, 2, 2
	P value	0.1585
	P value summary	ns
	Significantly different (P < 0.01)?	No
	Data analyzed
	Sample size, column A	3
	Sample size, column B	3
