# Supplementary material for: Antioxidant, anti-prostate cancer potential, and phytochemical composition of the ethyl acetate stem bark extract of Boascia coriacea (Pax.)
Source: PLoS One. 2024 Dec 2;19(12):e0309258. doi: 10.1371/journal.pone.0309258 (PMC11611185; doi:10.1371/journal.pone.0309258)
Supplement: S2 File — (XLSX) [file pone.0309258.s002.xlsx]

## Sheet: One-Wat ANOVA
		One-Way ANOVA: Hydrogen Peroxide scavenging activity of the ethyl acetate stem bark extract of B. coriacea
			B. coriacea ethyl acetate extract
	Number of families	1
	Number of comparisons per family	15
	Alpha	0.001
	Tukey's multiple comparisons test	Mean Diff.	99.90% CI of diff.	Below threshold?	Summary	Adjusted P Value
	0.01 µg/ml vs. 0.1 µg/ml	-28.89	-41.55 to -16.24	Yes	****	<0.0001	A-B
	0.01 µg/ml vs. 1 µg/ml	-37.44	-50.10 to -24.79	Yes	****	<0.0001	A-C
	0.01 µg/ml vs. 10 µg/ml	-39.23	-51.88 to -26.57	Yes	****	<0.0001	A-D
	0.01 µg/ml vs. 100 µg/ml	-42.17	-54.83 to -29.52	Yes	****	<0.0001	A-E
	0.01 µg/ml vs. 1000 µg/ml	-42.62	-55.28 to -29.97	Yes	****	<0.0001	A-F
	0.1 µg/ml vs. 1 µg/ml	-8.55	-21.20 to 4.105	No	*	0.0207	B-C
	0.1 µg/ml vs. 10 µg/ml	-10.33	-22.99 to 2.322	No	**	0.0053	B-D
	0.1 µg/ml vs. 100 µg/ml	-13.28	-25.93 to -0.6251	Yes	***	0.0007	B-E
	0.1 µg/ml vs. 1000 µg/ml	-13.73	-26.38 to -1.075	Yes	***	0.0005	B-F
	1 µg/ml vs. 10 µg/ml	-1.783	-14.44 to 10.87	No	ns	0.9602	C-D
	1 µg/ml vs. 100 µg/ml	-4.73	-17.38 to 7.925	No	ns	0.3269	C-E
	1 µg/ml vs. 1000 µg/ml	-5.18	-17.83 to 7.475	No	ns	0.2464	C-F
	10 µg/ml vs. 100 µg/ml	-2.947	-15.60 to 9.708	No	ns	0.7601	D-E
	10 µg/ml vs. 1000 µg/ml	-3.397	-16.05 to 9.258	No	ns	0.6465	D-F
	100 µg/ml vs. 1000 µg/ml	-0.45	-13.10 to 12.20	No	ns	>0.9999	E-F
	Test details	Mean 1	Mean 2	Mean Diff.	SE of diff.	n1	n2	q	DF
	0.01 µg/ml vs. 0.1 µg/ml	6.037	34.93	-28.89	2.202	3	3	18.56	12
	0.01 µg/ml vs. 1 µg/ml	6.037	43.48	-37.44	2.202	3	3	24.05	12
	0.01 µg/ml vs. 10 µg/ml	6.037	45.26	-39.23	2.202	3	3	25.19	12
	0.01 µg/ml vs. 100 µg/ml	6.037	48.21	-42.17	2.202	3	3	27.08	12
	0.01 µg/ml vs. 1000 µg/ml	6.037	48.66	-42.62	2.202	3	3	27.37	12
	0.1 µg/ml vs. 1 µg/ml	34.93	43.48	-8.55	2.202	3	3	5.491	12
	0.1 µg/ml vs. 10 µg/ml	34.93	45.26	-10.33	2.202	3	3	6.636	12
	0.1 µg/ml vs. 100 µg/ml	34.93	48.21	-13.28	2.202	3	3	8.529	12
	0.1 µg/ml vs. 1000 µg/ml	34.93	48.66	-13.73	2.202	3	3	8.818	12
	1 µg/ml vs. 10 µg/ml	43.48	45.26	-1.783	2.202	3	3	1.145	12
	1 µg/ml vs. 100 µg/ml	43.48	48.21	-4.73	2.202	3	3	3.038	12
	1 µg/ml vs. 1000 µg/ml	43.48	48.66	-5.18	2.202	3	3	3.327	12
	10 µg/ml vs. 100 µg/ml	45.26	48.21	-2.947	2.202	3	3	1.892	12
	10 µg/ml vs. 1000 µg/ml	45.26	48.66	-3.397	2.202	3	3	2.181	12
	100 µg/ml vs. 1000 µg/ml	48.21	48.66	-0.45	2.202	3	3	0.289	12
	Compact letter display
	1000 µg/ml	A
	100 µg/ml	A
	10 µg/ml	A B
	1 µg/ml	A B
	0.1 µg/ml	B
	0.01 µg/ml	C
		L-Ascorbic Acid
	Number of families	1
	Number of comparisons per family	15
	Alpha	0.001
	Tukey's multiple comparisons test	Mean Diff.	99.90% CI of diff.	Below threshold?	Summary	Adjusted P Value
	0.01 µg/ml vs. 0.1 µg/ml	-26.16	-31.22 to -21.09	Yes	****	<0.0001	A-B
	0.01 µg/ml vs. 1 µg/ml	-40.83	-45.89 to -35.76	Yes	****	<0.0001	A-C
	0.01 µg/ml vs. 10 µg/ml	-42.71	-47.77 to -37.64	Yes	****	<0.0001	A-D
	0.01 µg/ml vs. 100 µg/ml	-52.83	-57.89 to -47.76	Yes	****	<0.0001	A-E
	0.01 µg/ml vs. 1000 µg/ml	-73.11	-78.17 to -68.04	Yes	****	<0.0001	A-F
	0.1 µg/ml vs. 1 µg/ml	-14.67	-19.74 to -9.605	Yes	****	<0.0001	B-C
	0.1 µg/ml vs. 10 µg/ml	-16.55	-21.62 to -11.48	Yes	****	<0.0001	B-D
	0.1 µg/ml vs. 100 µg/ml	-26.67	-31.74 to -21.60	Yes	****	<0.0001	B-E
	0.1 µg/ml vs. 1000 µg/ml	-46.95	-52.02 to -41.88	Yes	****	<0.0001	B-F
	1 µg/ml vs. 10 µg/ml	-1.88	-6.945 to 3.185	No	ns	0.3335	C-D
	1 µg/ml vs. 100 µg/ml	-12	-17.07 to -6.935	Yes	****	<0.0001	C-E
	1 µg/ml vs. 1000 µg/ml	-32.28	-37.35 to -27.21	Yes	****	<0.0001	C-F
	10 µg/ml vs. 100 µg/ml	-10.12	-15.19 to -5.055	Yes	****	<0.0001	D-E
	10 µg/ml vs. 1000 µg/ml	-30.4	-35.47 to -25.33	Yes	****	<0.0001	D-F
	100 µg/ml vs. 1000 µg/ml	-20.28	-25.35 to -15.21	Yes	****	<0.0001	E-F
	Test details	Mean 1	Mean 2	Mean Diff.	SE of diff.	n1	n2	q	DF
	0.01 µg/ml vs. 0.1 µg/ml	18.8	44.96	-26.16	0.8815	3	3	41.97	12
	0.01 µg/ml vs. 1 µg/ml	18.8	59.63	-40.83	0.8815	3	3	65.5	12
	0.01 µg/ml vs. 10 µg/ml	18.8	61.51	-42.71	0.8815	3	3	68.52	12
	0.01 µg/ml vs. 100 µg/ml	18.8	71.63	-52.83	0.8815	3	3	84.76	12
	0.01 µg/ml vs. 1000 µg/ml	18.8	91.91	-73.11	0.8815	3	3	117.3	12
	0.1 µg/ml vs. 1 µg/ml	44.96	59.63	-14.67	0.8815	3	3	23.54	12
	0.1 µg/ml vs. 10 µg/ml	44.96	61.51	-16.55	0.8815	3	3	26.55	12
	0.1 µg/ml vs. 100 µg/ml	44.96	71.63	-26.67	0.8815	3	3	42.79	12
	0.1 µg/ml vs. 1000 µg/ml	44.96	91.91	-46.95	0.8815	3	3	75.33	12
	1 µg/ml vs. 10 µg/ml	59.63	61.51	-1.88	0.8815	3	3	3.016	12
	1 µg/ml vs. 100 µg/ml	59.63	71.63	-12	0.8815	3	3	19.25	12
	1 µg/ml vs. 1000 µg/ml	59.63	91.91	-32.28	0.8815	3	3	51.79	12
	10 µg/ml vs. 100 µg/ml	61.51	71.63	-10.12	0.8815	3	3	16.24	12
	10 µg/ml vs. 1000 µg/ml	61.51	91.91	-30.4	0.8815	3	3	48.77	12
	100 µg/ml vs. 1000 µg/ml	71.63	91.91	-20.28	0.8815	3	3	32.54	12
	Compact letter display
	1000 µg/ml	A
	100 µg/ml	B
	10 µg/ml	C
	1 µg/ml	C
	0.1 µg/ml	D
	0.01 µg/ml	E

## Sheet: t-Test
	Table Analyzed	HPRSA- Extract vs L-ASA
	Column B	L-ascorbic acid- 0.01 μg/ml
	vs.	vs.
	Column A	B- coriacea- 0.01 μg/ml
	Unpaired t test
	P value	0.001
	P value summary	***
	Significantly different (P < 0.01)?	Yes
	One- or two-tailed P value?	Two-tailed
	t, df	t=8.628, df=4
	How big is the difference?
	Mean of column A	6.037
	Mean of column B	18.8
	Difference between means (B - A) ± SEM	12.77 ± 1.480
	99% confidence interval	5.954 to 19.58
	R squared (eta squared)	0.949
	F test to compare variances
	F, DFn, Dfd	42.89, 2, 2
	P value	0.0456
	P value summary	*
	Significantly different (P < 0.01)?	No
	Data analyzed
	Sample size, column A	3
	Sample size, column B	3
	Table Analyzed	HPRSA- Extract vs L-ASA
	Column B	L-ascorbic acid- 0.1 μg/ml
	vs.	vs.
	Column A	B- coriacea- 0.1 μg/ml
	Unpaired t test
	P value	0.0034
	P value summary	**
	Significantly different (P < 0.01)?	Yes
	One- or two-tailed P value?	Two-tailed
	t, df	t=6.222, df=4
	How big is the difference?
	Mean of column A	34.93
	Mean of column B	44.96
	Difference between means (B - A) ± SEM	10.03 ± 1.612
	99% confidence interval	2.608 to 17.45
	R squared (eta squared)	0.9064
	F test to compare variances
	F, DFn, Dfd	4.153, 2, 2
	P value	0.3881
	P value summary	ns
	Significantly different (P < 0.01)?	No
	Data analyzed
	Sample size, column A	3
	Sample size, column B	3
	Table Analyzed	HPRSA- Extract vs L-ASA
	Column B	L-ascorbic acid- 1 μg/ml
	vs.	vs.
	Column A	B- coriacea- 1 μg/ml
	Unpaired t test
	P value	0.0035
	P value summary	**
	Significantly different (P < 0.01)?	Yes
	One- or two-tailed P value?	Two-tailed
	t, df	t=6.173, df=4
	How big is the difference?
	Mean of column A	43.48
	Mean of column B	59.63
	Difference between means (B - A) ± SEM	16.15 ± 2.616
	99% confidence interval	4.104 to 28.20
	R squared (eta squared)	0.905
	F test to compare variances
	F, DFn, Dfd	2534, 2, 2
	P value	0.0008
	P value summary	***
	Significantly different (P < 0.01)?	Yes
	Data analyzed
	Sample size, column A	3
	Sample size, column B	3
	Table Analyzed	HPRSA- Extract vs L-ASA
	Column B	L-ascorbic acid- 10 μg/ml
	vs.	vs.
	Column A	B- coriacea- 10 μg/ml
	Unpaired t test
	P value	0.0006
	P value summary	***
	Significantly different (P < 0.01)?	Yes
	One- or two-tailed P value?	Two-tailed
	t, df	t=9.746, df=4
	How big is the difference?
	Mean of column A	45.26
	Mean of column B	61.51
	Difference between means (B - A) ± SEM	16.25 ± 1.667
	99% confidence interval	8.572 to 23.92
	R squared (eta squared)	0.9596
	F test to compare variances
	F, DFn, Dfd	1302, 2, 2
	P value	0.0015
	P value summary	**
	Significantly different (P < 0.01)?	Yes
	Data analyzed
	Sample size, column A	3
	Sample size, column B	3
	Table Analyzed	HPRSA- Extract vs L-ASA
	Column B	L-ascorbic acid- 100 μg/ml
	vs.	vs.
	Column A	B- coriacea- 100 μg/ml
	Unpaired t test
	P value	<0.0001
	P value summary	****
	Significantly different (P < 0.01)?	Yes
	One- or two-tailed P value?	Two-tailed
	t, df	t=15.79, df=4
	How big is the difference?
	Mean of column A	48.21
	Mean of column B	71.63
	Difference between means (B - A) ± SEM	23.42 ± 1.483
	99% confidence interval	16.59 to 30.25
	R squared (eta squared)	0.9842
	F test to compare variances
	F, DFn, Dfd	4.050, 2, 2
	P value	0.3961
	P value summary	ns
	Significantly different (P < 0.01)?	No
	Data analyzed
	Sample size, column A	3
	Sample size, column B	3
	Table Analyzed	HPRSA- Extract vs L-ASA
	Column B	L-ascorbic acid- 1000 μg/ml
	vs.	vs.
	Column A	B- coriacea- 1000 μg/ml
	Unpaired t test
	P value	<0.0001
	P value summary	****
	Significantly different (P < 0.01)?	Yes
	One- or two-tailed P value?	Two-tailed
	t, df	t=83.55, df=4
	How big is the difference?
	Mean of column A	48.66
	Mean of column B	91.91
	Difference between means (B - A) ± SEM	43.25 ± 0.5177
	99% confidence interval	40.87 to 45.63
	R squared (eta squared)	0.9994
	F test to compare variances
	F, DFn, Dfd	30.40, 2, 2
	P value	0.0637
	P value summary	ns
	Significantly different (P < 0.01)?	No
	Data analyzed
	Sample size, column A	3
	Sample size, column B	3
