# Supplementary material for: Antioxidant, anti-prostate cancer potential, and phytochemical composition of the ethyl acetate stem bark extract of Boascia coriacea (Pax.)
Source: PLoS One. 2024 Dec 2;19(12):e0309258. doi: 10.1371/journal.pone.0309258 (PMC11611185; doi:10.1371/journal.pone.0309258)
Supplement: S3 File — (XLSX) [file pone.0309258.s003.xlsx]

## Sheet: Sheet1
		Descriptive statistics
		1.37 (µg/ml)	4.12 (µg/ml)	12.35 (µg/ml)	37.04 (µg/ml)	111.11 (µg/ml)	333.33 (µg/ml)	1000 (µg/ml)
	Number of values	4	4	4	4	4	4	4
	Minimum	3.13	27.8	42.72	48.82	49.35	62.97	68.15
	Maximum	5.41	32.6	46.08	49.74	51.57	69.13	70.91
	Range	2.28	4.8	3.36	0.92	2.22	6.16	2.76
	Mean	4.27	30.2	44.4	49.28	50.46	66.05	69.53
	Std. Deviation	1.14	2.4	1.68	0.46	1.11	3.08	1.38
	Std. Error of Mean	0.6582	1.386	0.9699	0.2656	0.6409	1.778	0.7967
	One-Way ANOVA
		Cytotoxicity of B. coriacea on Vero cells
	Number of families	1
	Number of comparisons per family	21
	Alpha	0.001
	Tukey's multiple comparisons test	Mean Diff.	99.90% CI of diff.	Below threshold?	Summary	Adjusted P Value
	1.37 (µg/ml) vs. 4.12 (µg/ml)	-25.93	-34.16 to -17.70	Yes	****	<0.0001	A-B
	1.37 (µg/ml) vs. 12.35 (µg/ml)	-40.13	-48.36 to -31.90	Yes	****	<0.0001	A-C
	1.37 (µg/ml) vs. 37.04 (µg/ml)	-45.01	-53.24 to -36.78	Yes	****	<0.0001	A-D
	1.37 (µg/ml) vs. 111.11 (µg/ml)	-46.19	-54.42 to -37.96	Yes	****	<0.0001	A-E
	1.37 (µg/ml) vs. 333.33 (µg/ml)	-61.78	-70.01 to -53.55	Yes	****	<0.0001	A-F
	1.37 (µg/ml) vs. 1000 (µg/ml)	-65.26	-73.49 to -57.03	Yes	****	<0.0001	A-G
	4.12 (µg/ml) vs. 12.35 (µg/ml)	-14.2	-22.43 to -5.969	Yes	****	<0.0001	B-C
	4.12 (µg/ml) vs. 37.04 (µg/ml)	-19.08	-27.31 to -10.85	Yes	****	<0.0001	B-D
	4.12 (µg/ml) vs. 111.11 (µg/ml)	-20.26	-28.49 to -12.03	Yes	****	<0.0001	B-E
	4.12 (µg/ml) vs. 333.33 (µg/ml)	-35.85	-44.08 to -27.62	Yes	****	<0.0001	B-F
	4.12 (µg/ml) vs. 1000 (µg/ml)	-39.33	-47.56 to -31.10	Yes	****	<0.0001	B-G
	12.35 (µg/ml) vs. 37.04 (µg/ml)	-4.88	-13.11 to 3.351	No	ns	0.0594	C-D
	12.35 (µg/ml) vs. 111.11 (µg/ml)	-6.06	-14.29 to 2.171	No	*	0.0139	C-E
	12.35 (µg/ml) vs. 333.33 (µg/ml)	-21.65	-29.88 to -13.42	Yes	****	<0.0001	C-F
	12.35 (µg/ml) vs. 1000 (µg/ml)	-25.13	-33.36 to -16.90	Yes	****	<0.0001	C-G
	37.04 (µg/ml) vs. 111.11 (µg/ml)	-1.18	-9.411 to 7.051	No	ns	0.9808	D-E
	37.04 (µg/ml) vs. 333.33 (µg/ml)	-16.77	-25.00 to -8.539	Yes	****	<0.0001	D-F
	37.04 (µg/ml) vs. 1000 (µg/ml)	-20.25	-28.48 to -12.02	Yes	****	<0.0001	D-G
	111.11 (µg/ml) vs. 333.33 (µg/ml)	-15.59	-23.82 to -7.359	Yes	****	<0.0001	E-F
	111.11 (µg/ml) vs. 1000 (µg/ml)	-19.07	-27.30 to -10.84	Yes	****	<0.0001	E-G
	333.33 (µg/ml) vs. 1000 (µg/ml)	-3.48	-11.71 to 4.751	No	ns	0.2808	F-G
	Test details	Mean 1	Mean 2	Mean Diff.	SE of diff.	n1	n2	q	DF
	1.37 (µg/ml) vs. 4.12 (µg/ml)	4.27	30.2	-25.93	1.471	4	4	24.93	14
	1.37 (µg/ml) vs. 12.35 (µg/ml)	4.27	44.4	-40.13	1.471	4	4	38.58	14
	1.37 (µg/ml) vs. 37.04 (µg/ml)	4.27	49.28	-45.01	1.471	4	4	43.28	14
	1.37 (µg/ml) vs. 111.11 (µg/ml)	4.27	50.46	-46.19	1.471	4	4	44.41	14
	1.37 (µg/ml) vs. 333.33 (µg/ml)	4.27	66.05	-61.78	1.471	4	4	59.4	14
	1.37 (µg/ml) vs. 1000 (µg/ml)	4.27	69.53	-65.26	1.471	4	4	62.75	14
	4.12 (µg/ml) vs. 12.35 (µg/ml)	30.2	44.4	-14.2	1.471	4	4	13.65	14
	4.12 (µg/ml) vs. 37.04 (µg/ml)	30.2	49.28	-19.08	1.471	4	4	18.34	14
	4.12 (µg/ml) vs. 111.11 (µg/ml)	30.2	50.46	-20.26	1.471	4	4	19.48	14
	4.12 (µg/ml) vs. 333.33 (µg/ml)	30.2	66.05	-35.85	1.471	4	4	34.47	14
	4.12 (µg/ml) vs. 1000 (µg/ml)	30.2	69.53	-39.33	1.471	4	4	37.81	14
	12.35 (µg/ml) vs. 37.04 (µg/ml)	44.4	49.28	-4.88	1.471	4	4	4.692	14
	12.35 (µg/ml) vs. 111.11 (µg/ml)	44.4	50.46	-6.06	1.471	4	4	5.827	14
	12.35 (µg/ml) vs. 333.33 (µg/ml)	44.4	66.05	-21.65	1.471	4	4	20.82	14
	12.35 (µg/ml) vs. 1000 (µg/ml)	44.4	69.53	-25.13	1.471	4	4	24.16	14
	37.04 (µg/ml) vs. 111.11 (µg/ml)	49.28	50.46	-1.18	1.471	4	4	1.135	14
	37.04 (µg/ml) vs. 333.33 (µg/ml)	49.28	66.05	-16.77	1.471	4	4	16.12	14
	37.04 (µg/ml) vs. 1000 (µg/ml)	49.28	69.53	-20.25	1.471	4	4	19.47	14
	111.11 (µg/ml) vs. 333.33 (µg/ml)	50.46	66.05	-15.59	1.471	4	4	14.99	14
	111.11 (µg/ml) vs. 1000 (µg/ml)	50.46	69.53	-19.07	1.471	4	4	18.34	14
	333.33 (µg/ml) vs. 1000 (µg/ml)	66.05	69.53	-3.48	1.471	4	4	3.346	14
	Compact letter display
	1000 (µg/ml)	A
	333.33 (µg/ml)	A
	111.11 (µg/ml)	B
	37.04 (µg/ml)	B
	12.35 (µg/ml)	B
	4.12 (µg/ml)	C
	1.37 (µg/ml)	D
	Cytotoxicity of Doxorubicin on Vero cells
		Descriptive Statistics
		0.04 (µg/ml)	0.12 (µg/ml)	0.37 (µg/ml)	1.11 (µg/ml)	3.33 (µg/ml)	10.00(µg/ml)	30.00(µg/ml)
	Number of values	4	4	4	4	4	4	4
	Minimum	25.94	33.11	42.63	74.06	82.39	86.88	89.74
	Maximum	31.92	40.27	46.45	76.74	85.79	90.56	93.7
	Range	5.98	7.16	3.82	2.68	3.4	3.68	3.96
	Mean	28.93	36.69	44.54	75.4	84.09	88.72	91.72
	Std. Deviation	2.99	3.58	1.91	1.34	1.7	1.84	1.98
	Std. Error of Mean	1.726	2.067	1.103	0.7736	0.9815	1.062	1.143
		One-Way ANOVA
	Number of families	1
	Number of comparisons per family	21
	Alpha	0.001
	Tukey's multiple comparisons test	Mean Diff.	99.90% CI of diff.	Below threshold?	Summary	Adjusted P Value
	0.04 (µg/ml) vs. 0.12 (µg/ml)	-7.76	-18.32 to 2.801	No	*	0.0142	A-B
	0.04 (µg/ml) vs. 0.37 (µg/ml)	-15.61	-26.17 to -5.049	Yes	****	<0.0001	A-C
	0.04 (µg/ml) vs. 1.11 (µg/ml)	-46.47	-57.03 to -35.91	Yes	****	<0.0001	A-D
	0.04 (µg/ml) vs. 3.33 (µg/ml)	-55.16	-65.72 to -44.60	Yes	****	<0.0001	A-E
	0.04 (µg/ml) vs. 10.00(µg/ml)	-59.79	-70.35 to -49.23	Yes	****	<0.0001	A-F
	0.04 (µg/ml) vs. 30.00(µg/ml)	-62.79	-73.35 to -52.23	Yes	****	<0.0001	A-G
	0.12 (µg/ml) vs. 0.37 (µg/ml)	-7.85	-18.41 to 2.711	No	*	0.013	B-C
	0.12 (µg/ml) vs. 1.11 (µg/ml)	-38.71	-49.27 to -28.15	Yes	****	<0.0001	B-D
	0.12 (µg/ml) vs. 3.33 (µg/ml)	-47.4	-57.96 to -36.84	Yes	****	<0.0001	B-E
	0.12 (µg/ml) vs. 10.00(µg/ml)	-52.03	-62.59 to -41.47	Yes	****	<0.0001	B-F
	0.12 (µg/ml) vs. 30.00(µg/ml)	-55.03	-65.59 to -44.47	Yes	****	<0.0001	B-G
	0.37 (µg/ml) vs. 1.11 (µg/ml)	-30.86	-41.42 to -20.30	Yes	****	<0.0001	C-D
	0.37 (µg/ml) vs. 3.33 (µg/ml)	-39.55	-50.11 to -28.99	Yes	****	<0.0001	C-E
	0.37 (µg/ml) vs. 10.00(µg/ml)	-44.18	-54.74 to -33.62	Yes	****	<0.0001	C-F
	0.37 (µg/ml) vs. 30.00(µg/ml)	-47.18	-57.74 to -36.62	Yes	****	<0.0001	C-G
	1.11 (µg/ml) vs. 3.33 (µg/ml)	-8.69	-19.25 to 1.871	No	**	0.0058	D-E
	1.11 (µg/ml) vs. 10.00(µg/ml)	-13.32	-23.88 to -2.759	Yes	****	<0.0001	D-F
	1.11 (µg/ml) vs. 30.00(µg/ml)	-16.32	-26.88 to -5.759	Yes	****	<0.0001	D-G
	3.33 (µg/ml) vs. 10.00(µg/ml)	-4.63	-15.19 to 5.931	No	ns	0.2472	E-F
	3.33 (µg/ml) vs. 30.00(µg/ml)	-7.63	-18.19 to 2.931	No	*	0.016	E-G
	10.00(µg/ml) vs. 30.00(µg/ml)	-3	-13.56 to 7.561	No	ns	0.6906	F-G
	Test details	Mean 1	Mean 2	Mean Diff.	SE of diff.	n1	n2	q	DF
	0.04 (µg/ml) vs. 0.12 (µg/ml)	28.93	36.69	-7.76	1.887	4	4	5.815	14
	0.04 (µg/ml) vs. 0.37 (µg/ml)	28.93	44.54	-15.61	1.887	4	4	11.7	14
	0.04 (µg/ml) vs. 1.11 (µg/ml)	28.93	75.4	-46.47	1.887	4	4	34.82	14
	0.04 (µg/ml) vs. 3.33 (µg/ml)	28.93	84.09	-55.16	1.887	4	4	41.34	14
	0.04 (µg/ml) vs. 10.00(µg/ml)	28.93	88.72	-59.79	1.887	4	4	44.8	14
	0.04 (µg/ml) vs. 30.00(µg/ml)	28.93	91.72	-62.79	1.887	4	4	47.05	14
	0.12 (µg/ml) vs. 0.37 (µg/ml)	36.69	44.54	-7.85	1.887	4	4	5.883	14
	0.12 (µg/ml) vs. 1.11 (µg/ml)	36.69	75.4	-38.71	1.887	4	4	29.01	14
	0.12 (µg/ml) vs. 3.33 (µg/ml)	36.69	84.09	-47.4	1.887	4	4	35.52	14
	0.12 (µg/ml) vs. 10.00(µg/ml)	36.69	88.72	-52.03	1.887	4	4	38.99	14
	0.12 (µg/ml) vs. 30.00(µg/ml)	36.69	91.72	-55.03	1.887	4	4	41.24	14
	0.37 (µg/ml) vs. 1.11 (µg/ml)	44.54	75.4	-30.86	1.887	4	4	23.13	14
	0.37 (µg/ml) vs. 3.33 (µg/ml)	44.54	84.09	-39.55	1.887	4	4	29.64	14
	0.37 (µg/ml) vs. 10.00(µg/ml)	44.54	88.72	-44.18	1.887	4	4	33.11	14
	0.37 (µg/ml) vs. 30.00(µg/ml)	44.54	91.72	-47.18	1.887	4	4	35.36	14
	1.11 (µg/ml) vs. 3.33 (µg/ml)	75.4	84.09	-8.69	1.887	4	4	6.512	14
	1.11 (µg/ml) vs. 10.00(µg/ml)	75.4	88.72	-13.32	1.887	4	4	9.982	14
	1.11 (µg/ml) vs. 30.00(µg/ml)	75.4	91.72	-16.32	1.887	4	4	12.23	14
	3.33 (µg/ml) vs. 10.00(µg/ml)	84.09	88.72	-4.63	1.887	4	4	3.47	14
	3.33 (µg/ml) vs. 30.00(µg/ml)	84.09	91.72	-7.63	1.887	4	4	5.718	14
	10.00(µg/ml) vs. 30.00(µg/ml)	88.72	91.72	-3	1.887	4	4	2.248	14
	Compact letter display
	30.00(µg/ml)	A
	10.00(µg/ml)	A
	3.33 (µg/ml)	A B
	1.11 (µg/ml)	B
	0.37 (µg/ml)	C
	0.12 (µg/ml)	C D
	0.04 (µg/ml)	D
