# Supplementary material for: Antioxidant, anti-prostate cancer potential, and phytochemical composition of the ethyl acetate stem bark extract of Boascia coriacea (Pax.)
Source: PLoS One. 2024 Dec 2;19(12):e0309258. doi: 10.1371/journal.pone.0309258 (PMC11611185; doi:10.1371/journal.pone.0309258)
Supplement: S4 File — (XLSX) [file pone.0309258.s004.xlsx]

## Sheet: Sheet1
	Descrptive statistics of the anti-Pca effects of B. coriacea ethyl acetate stem bark extract
		1.37 (µg/ml)	4.12 (µg/ml)	12.35 (µg/ml)	37.04 (µg/ml)	111.11 (µg/ml)	333.33 (µg/ml)	1000 (µg/ml)
	Number of values	4	4	4	4	4	4	4
	Minimum	32.36	39.01	41.48	49.98	60.13	67.3	93.75
	Maximum	33.62	40.39	45.16	61.22	66.65	68.98	95.15
	Range	1.26	1.38	3.68	11.24	6.52	1.68	1.4
	Mean	32.99	39.7	43.32	55.6	63.39	68.14	94.45
	Std. Deviation	0.63	0.69	1.84	5.62	3.26	0.84	0.7
	Std. Error of Mean	0.3637	0.3984	1.062	3.245	1.882	0.485	0.4041
	One-Way ANOVA
	Number of families	1
	Number of comparisons per family	21
	Alpha	0.001
	Tukey's multiple comparisons test	Mean Diff.	99.90% CI of diff.	Below threshold?	Summary	Adjusted P Value
	1.37 (µg/ml) vs. 4.12 (µg/ml)	-6.71	-18.63 to 5.213	No	ns	0.0797	A-B
	1.37 (µg/ml) vs. 12.35 (µg/ml)	-10.33	-22.25 to 1.593	No	**	0.0037	A-C
	1.37 (µg/ml) vs. 37.04 (µg/ml)	-22.61	-34.53 to -10.69	Yes	****	<0.0001	A-D
	1.37 (µg/ml) vs. 111.11 (µg/ml)	-30.4	-42.32 to -18.48	Yes	****	<0.0001	A-E
	1.37 (µg/ml) vs. 333.33 (µg/ml)	-35.15	-47.07 to -23.23	Yes	****	<0.0001	A-F
	1.37 (µg/ml) vs. 1000 (µg/ml)	-61.46	-73.38 to -49.54	Yes	****	<0.0001	A-G
	4.12 (µg/ml) vs. 12.35 (µg/ml)	-3.62	-15.54 to 8.303	No	ns	0.6273	B-C
	4.12 (µg/ml) vs. 37.04 (µg/ml)	-15.9	-27.82 to -3.977	Yes	****	<0.0001	B-D
	4.12 (µg/ml) vs. 111.11 (µg/ml)	-23.69	-35.61 to -11.77	Yes	****	<0.0001	B-E
	4.12 (µg/ml) vs. 333.33 (µg/ml)	-28.44	-40.36 to -16.52	Yes	****	<0.0001	B-F
	4.12 (µg/ml) vs. 1000 (µg/ml)	-54.75	-66.67 to -42.83	Yes	****	<0.0001	B-G
	12.35 (µg/ml) vs. 37.04 (µg/ml)	-12.28	-24.20 to -0.3567	Yes	***	0.0008	C-D
	12.35 (µg/ml) vs. 111.11 (µg/ml)	-20.07	-31.99 to -8.147	Yes	****	<0.0001	C-E
	12.35 (µg/ml) vs. 333.33 (µg/ml)	-24.82	-36.74 to -12.90	Yes	****	<0.0001	C-F
	12.35 (µg/ml) vs. 1000 (µg/ml)	-51.13	-63.05 to -39.21	Yes	****	<0.0001	C-G
	37.04 (µg/ml) vs. 111.11 (µg/ml)	-7.79	-19.71 to 4.133	No	*	0.0324	D-E
	37.04 (µg/ml) vs. 333.33 (µg/ml)	-12.54	-24.46 to -0.6167	Yes	***	0.0006	D-F
	37.04 (µg/ml) vs. 1000 (µg/ml)	-38.85	-50.77 to -26.93	Yes	****	<0.0001	D-G
	111.11 (µg/ml) vs. 333.33 (µg/ml)	-4.75	-16.67 to 7.173	No	ns	0.3398	E-F
	111.11 (µg/ml) vs. 1000 (µg/ml)	-31.06	-42.98 to -19.14	Yes	****	<0.0001	E-G
	333.33 (µg/ml) vs. 1000 (µg/ml)	-26.31	-38.23 to -14.39	Yes	****	<0.0001	F-G
	Test details	Mean 1	Mean 2	Mean Diff.	SE of diff.	n1	n2	q	DF
	1.37 (µg/ml) vs. 4.12 (µg/ml)	32.99	39.7	-6.71	2.131	4	4	4.454	14
	1.37 (µg/ml) vs. 12.35 (µg/ml)	32.99	43.32	-10.33	2.131	4	4	6.857	14
	1.37 (µg/ml) vs. 37.04 (µg/ml)	32.99	55.6	-22.61	2.131	4	4	15.01	14
	1.37 (µg/ml) vs. 111.11 (µg/ml)	32.99	63.39	-30.4	2.131	4	4	20.18	14
	1.37 (µg/ml) vs. 333.33 (µg/ml)	32.99	68.14	-35.15	2.131	4	4	23.33	14
	1.37 (µg/ml) vs. 1000 (µg/ml)	32.99	94.45	-61.46	2.131	4	4	40.79	14
	4.12 (µg/ml) vs. 12.35 (µg/ml)	39.7	43.32	-3.62	2.131	4	4	2.403	14
	4.12 (µg/ml) vs. 37.04 (µg/ml)	39.7	55.6	-15.9	2.131	4	4	10.55	14
	4.12 (µg/ml) vs. 111.11 (µg/ml)	39.7	63.39	-23.69	2.131	4	4	15.72	14
	4.12 (µg/ml) vs. 333.33 (µg/ml)	39.7	68.14	-28.44	2.131	4	4	18.88	14
	4.12 (µg/ml) vs. 1000 (µg/ml)	39.7	94.45	-54.75	2.131	4	4	36.34	14
	12.35 (µg/ml) vs. 37.04 (µg/ml)	43.32	55.6	-12.28	2.131	4	4	8.151	14
	12.35 (µg/ml) vs. 111.11 (µg/ml)	43.32	63.39	-20.07	2.131	4	4	13.32	14
	12.35 (µg/ml) vs. 333.33 (µg/ml)	43.32	68.14	-24.82	2.131	4	4	16.47	14
	12.35 (µg/ml) vs. 1000 (µg/ml)	43.32	94.45	-51.13	2.131	4	4	33.94	14
	37.04 (µg/ml) vs. 111.11 (µg/ml)	55.6	63.39	-7.79	2.131	4	4	5.171	14
	37.04 (µg/ml) vs. 333.33 (µg/ml)	55.6	68.14	-12.54	2.131	4	4	8.323	14
	37.04 (µg/ml) vs. 1000 (µg/ml)	55.6	94.45	-38.85	2.131	4	4	25.79	14
	111.11 (µg/ml) vs. 333.33 (µg/ml)	63.39	68.14	-4.75	2.131	4	4	3.153	14
	111.11 (µg/ml) vs. 1000 (µg/ml)	63.39	94.45	-31.06	2.131	4	4	20.62	14
	333.33 (µg/ml) vs. 1000 (µg/ml)	68.14	94.45	-26.31	2.131	4	4	17.46	14
	Compact letter display
	1000 (µg/ml)	A
	333.33 (µg/ml)	B
	111.11 (µg/ml)	B C
	37.04 (µg/ml)	C
	12.35 (µg/ml)	D
	4.12 (µg/ml)	D
	1.37 (µg/ml)	D
	Inhibitory effects of Doxorubicin against DU-145 cells
		Descriptive statistics
		0.04 (µg/ml)	0.12 (µg/ml)	0.37 (µg/ml)	1.11 (µg/ml)	3.33 (µg/ml)	10.00(µg/ml)	30.00(µg/ml)
	Number of values	4	4	4	4	4	4	4
	Minimum	26.67	45.77	62.05	79.62	85.45	95.82	97.69
	Maximum	27.43	46.81	62.53	80.46	90.27	96.62	98.27
	Range	0.76	1.04	0.48	0.84	4.82	0.8	0.58
	Mean	27.05	46.29	62.29	80.04	87.86	96.22	97.98
	Std. Deviation	0.38	0.52	0.24	0.42	2.41	0.4	0.29
	Std. Error of Mean	0.2194	0.3002	0.1386	0.2425	1.391	0.2309	0.1674
	One-Way ANOVA
	Number of families	1
	Number of comparisons per family	21
	Alpha	0.001
	Tukey's multiple comparisons test	Mean Diff.	99.90% CI of diff.	Below threshold?	Summary	Adjusted P Value
	0.04 (µg/ml) vs. 0.12 (µg/ml)	-19.24	-23.71 to -14.77	Yes	****	<0.0001	A-B
	0.04 (µg/ml) vs. 0.37 (µg/ml)	-35.24	-39.71 to -30.77	Yes	****	<0.0001	A-C
	0.04 (µg/ml) vs. 1.11 (µg/ml)	-52.99	-57.46 to -48.52	Yes	****	<0.0001	A-D
	0.04 (µg/ml) vs. 3.33 (µg/ml)	-60.81	-65.28 to -56.34	Yes	****	<0.0001	A-E
	0.04 (µg/ml) vs. 10.00(µg/ml)	-69.17	-73.64 to -64.70	Yes	****	<0.0001	A-F
	0.04 (µg/ml) vs. 30.00(µg/ml)	-70.93	-75.40 to -66.46	Yes	****	<0.0001	A-G
	0.12 (µg/ml) vs. 0.37 (µg/ml)	-16	-20.47 to -11.53	Yes	****	<0.0001	B-C
	0.12 (µg/ml) vs. 1.11 (µg/ml)	-33.75	-38.22 to -29.28	Yes	****	<0.0001	B-D
	0.12 (µg/ml) vs. 3.33 (µg/ml)	-41.57	-46.04 to -37.10	Yes	****	<0.0001	B-E
	0.12 (µg/ml) vs. 10.00(µg/ml)	-49.93	-54.40 to -45.46	Yes	****	<0.0001	B-F
	0.12 (µg/ml) vs. 30.00(µg/ml)	-51.69	-56.16 to -47.22	Yes	****	<0.0001	B-G
	0.37 (µg/ml) vs. 1.11 (µg/ml)	-17.75	-22.22 to -13.28	Yes	****	<0.0001	C-D
	0.37 (µg/ml) vs. 3.33 (µg/ml)	-25.57	-30.04 to -21.10	Yes	****	<0.0001	C-E
	0.37 (µg/ml) vs. 10.00(µg/ml)	-33.93	-38.40 to -29.46	Yes	****	<0.0001	C-F
	0.37 (µg/ml) vs. 30.00(µg/ml)	-35.69	-40.16 to -31.22	Yes	****	<0.0001	C-G
	1.11 (µg/ml) vs. 3.33 (µg/ml)	-7.82	-12.29 to -3.349	Yes	****	<0.0001	D-E
	1.11 (µg/ml) vs. 10.00(µg/ml)	-16.18	-20.65 to -11.71	Yes	****	<0.0001	D-F
	1.11 (µg/ml) vs. 30.00(µg/ml)	-17.94	-22.41 to -13.47	Yes	****	<0.0001	D-G
	3.33 (µg/ml) vs. 10.00(µg/ml)	-8.36	-12.83 to -3.889	Yes	****	<0.0001	E-F
	3.33 (µg/ml) vs. 30.00(µg/ml)	-10.12	-14.59 to -5.649	Yes	****	<0.0001	E-G
	10.00(µg/ml) vs. 30.00(µg/ml)	-1.76	-6.231 to 2.711	No	ns	0.352	F-G
	Test details	Mean 1	Mean 2	Mean Diff.	SE of diff.	n1	n2	q	DF
	0.04 (µg/ml) vs. 0.12 (µg/ml)	27.05	46.29	-19.24	0.7989	4	4	34.06	14
	0.04 (µg/ml) vs. 0.37 (µg/ml)	27.05	62.29	-35.24	0.7989	4	4	62.38	14
	0.04 (µg/ml) vs. 1.11 (µg/ml)	27.05	80.04	-52.99	0.7989	4	4	93.81	14
	0.04 (µg/ml) vs. 3.33 (µg/ml)	27.05	87.86	-60.81	0.7989	4	4	107.7	14
	0.04 (µg/ml) vs. 10.00(µg/ml)	27.05	96.22	-69.17	0.7989	4	4	122.4	14
	0.04 (µg/ml) vs. 30.00(µg/ml)	27.05	97.98	-70.93	0.7989	4	4	125.6	14
	0.12 (µg/ml) vs. 0.37 (µg/ml)	46.29	62.29	-16	0.7989	4	4	28.32	14
	0.12 (µg/ml) vs. 1.11 (µg/ml)	46.29	80.04	-33.75	0.7989	4	4	59.75	14
	0.12 (µg/ml) vs. 3.33 (µg/ml)	46.29	87.86	-41.57	0.7989	4	4	73.59	14
	0.12 (µg/ml) vs. 10.00(µg/ml)	46.29	96.22	-49.93	0.7989	4	4	88.39	14
	0.12 (µg/ml) vs. 30.00(µg/ml)	46.29	97.98	-51.69	0.7989	4	4	91.51	14
	0.37 (µg/ml) vs. 1.11 (µg/ml)	62.29	80.04	-17.75	0.7989	4	4	31.42	14
	0.37 (µg/ml) vs. 3.33 (µg/ml)	62.29	87.86	-25.57	0.7989	4	4	45.27	14
	0.37 (µg/ml) vs. 10.00(µg/ml)	62.29	96.22	-33.93	0.7989	4	4	60.07	14
	0.37 (µg/ml) vs. 30.00(µg/ml)	62.29	97.98	-35.69	0.7989	4	4	63.18	14
	1.11 (µg/ml) vs. 3.33 (µg/ml)	80.04	87.86	-7.82	0.7989	4	4	13.84	14
	1.11 (µg/ml) vs. 10.00(µg/ml)	80.04	96.22	-16.18	0.7989	4	4	28.64	14
	1.11 (µg/ml) vs. 30.00(µg/ml)	80.04	97.98	-17.94	0.7989	4	4	31.76	14
	3.33 (µg/ml) vs. 10.00(µg/ml)	87.86	96.22	-8.36	0.7989	4	4	14.8	14
	3.33 (µg/ml) vs. 30.00(µg/ml)	87.86	97.98	-10.12	0.7989	4	4	17.92	14
	10.00(µg/ml) vs. 30.00(µg/ml)	96.22	97.98	-1.76	0.7989	4	4	3.116	14
	Compact letter display
	30.00(µg/ml)	A
	10.00(µg/ml)	A
	3.33 (µg/ml)	B
	1.11 (µg/ml)	C
	0.37 (µg/ml)	D
	0.12 (µg/ml)	E
	0.04 (µg/ml)	F
